# Supplementary material for: Effect of Photobiomodulation in Suppression of Oxidative Stress on Retinal Pigment Epithelium
Source: Int J Mol Sci. 2022 Jun 8;23(12):6413. doi: 10.3390/ijms23126413 (PMC9224180; doi:10.3390/ijms23126413)
Supplement: Supplementary file 1 [file ijms-23-06413-s001.zip]

Archive with 1 entries (1 files):
- ijms-1757666-supplementary.pdf
